# Supplementary material for: Attitudes of Chinese College Students Toward Aging and Living Independently in the Context of China’s Modernization: A Qualitative Study
Source: Front Psychol. 2021 May 31;12:609736. doi: 10.3389/fpsyg.2021.609736 (PMC8200472; doi:10.3389/fpsyg.2021.609736)
Supplement: Supplementary file 1 [file Table_1.xlsx]

## Sheet: Sheet1
Identifier	Gender	Age	Year	Hometown	Raised up mainly by whom	Contact frequency with elders	Familiarity with empty-nest elders	Only-one child	Motivation for attending the study	Grandparents' living place (father's side)	Grandparents' living place (mother's side)	Grandparents' living arrangements (father's side)	Grandparents' living arrangements (mother's side)
1	Female	19	1	Rural areas	Parents	A little	A little	Yes	Interested in elders	Rural areas	Rural areas	Living with children	Living with children
2	Female	20	2	Urban areas	Parents	Some	A little	Yes	Interested in elders	Rural areas	Rural areas	Living with children	Living with children
3	Female	17	1	Urban areas	Parents	Frequent	A little	Yes	Interested in research methods	Urban areas	Urban areas	Living without children	Living without children
4	Female	19	1	Urban areas	Parents	Some	Some	Yes	Interested in research methods	Rural areas	Urban areas	Living without children	Living without children
5	Female	21	2	Rural areas	Grandparents	Frequent	Very much	No	Interested in elders	Rural areas	Rural areas	Living without children	Not clear
6	Female	21	3	Rural areas	Grandparents	Frequent	Very much	Yes	Interested in elders	Rural areas	Rural areas	Living with children	Living with children
7	Female	21	3	Urban areas	Parents	Some	A little	Yes	Interested in elders	Urban areas	Urban areas	Living without children	Living without children
8	Female	20	3	Rural areas	Parents	A little	Some	No	Interested in elders	Rural areas	Rural areas	Living without children	Died
9	Female	22	3	Rural areas	Parents	Some	Very much	No	Interested in research methods	Rural areas	Rural areas	Living with children	Died
10	Female	19	3	Urban areas	Grandparents	Some	A little	Yes	Money reward	Urban areas	Urban areas	Living without children	Not clear
11	Female	21	3	Urban areas	Parents	Some	A little	Yes	Interested in research methods	Rural areas	Rural areas	Living without children	Living with children
12	Male	18	1	Urban areas	Grandparents	A little	Some	Yes	Money reward	Rural areas	Rural areas	Living without children	Living without children
13	Female	19	1	Urban areas	Grandparents	A little	Some	Yes	Interested in elders	Rural areas	Rural areas	Living without children	Living without children
14	Female	20	1	Urban areas	Parents	A little	A little	Yes	Interested in elders	Urban areas	Urban areas	Not clear	Living without children
15	Female	18	1	Urban areas	Grandparents	Some	A little	Yes	Interested in elders	Urban areas	Urban areas	Living without children	Living with children
16	Female	18	1	Urban areas	Parents	Some	A little	Yes	Interested in elders	Urban areas	Urban areas	Died	Living with children
17	Female	19	1	Urban areas	Parents and grandparents	Some	Some	Yes	Interested in elders	Urban areas	Urban areas	Living without children	Living without children
18	Female	18	1	Urban areas	Parents	Frequent	A little	Yes	Interested in research methods	Urban areas	Urban areas	Living without children	Living without children
19	Male	18	1	Rural areas	Parents	Frequent	Some	No	Interested in elders	Rural areas	Rural areas	Living without children	Living without children
20	Female	17	1	Rural areas	Parents and grandparents	Some	Some	Yes	Interested in elders	Rural areas	Urban areas	Living without children	Living with children
21	Female	18	1	Rural areas	Parents	A little	Very much	Yes	Interested in research methods	Rural areas	Rural areas	Living without children	Living with children
22	Female	18	1	Urban areas	Grandparents	Some	No idea	Yes	Interested in research methods	Urban areas	Urban areas	Living without children	Living without children
23	Female	21	4	Urban areas	Parents	A little	A little	Yes	Interested in elders	Urban areas	Urban areas	Not clear	Living without children
24	Female	18	1	Rural areas	Parents	Frequent	Very much	Yes	Interested in elders	Urban areas	Rural areas	Living with children	Living with children
25	Female	17	1	Urban areas	Grandparents	Some	No idea	Yes	Interested in elders	Urban areas	Rural areas	Living without children	Living with children
26	Female	18	1	Rural areas	Parents	Some	Some	No	Offer help	Rural areas	Rural areas	Living with children	Living with children
27	Female	22	3	Rural areas	Parents and grandparents	Some	Some	No	Interested in research methods	Rural areas	Rural areas	Living with children	Living without children
28	Female	25	4	Urban areas	Parents	Frequent	A little	Yes	Interested in elders	Urban areas	Urban areas	Living with children	Living with children
29	Female	20	3	Rural areas	Parents	Some	Very much	Yes	Interested in elders	Rural areas	Urban areas	Living without children	Living without children
30	Female	22	3	Urban areas	Parents	A little	No idea	Yes	Interested in elders	Urban areas	Urban areas	Living without children	Living without children
31	Female	20	3	Urban areas	Parents	A little	A little	Yes	Interested in research methods	Urban areas	Urban areas	Not clear	Living without children
32	Female	18	1	Urban areas	Parents and grandparents	Some	A little	Yes	Interested in elders	Rural areas	Urban areas	Living without children	Living with children
33	Female	20	1	Urban areas	Parents	A little	Some	Yes	Interested in elders	Urban areas	Rural areas	Living without children	Living without children
34	Male	18	1	Urban areas	Grandparents	Some	A little	Yes	Interested in research methods	Urban areas	Urban areas	Living without children	Living with children
35	Female	19	1	Rural areas	Grandparents	Frequent	Very much	Yes	Offer help	Urban areas	Urban areas	Living with children	Not clear
36	Female	19	1	Rural areas	Grandparents	Some	Very much	Yes	Offer help	Rural areas	Rural areas	Living without children	Living without children
37	Male	18	1	Rural areas	Parents	Some	A little	Yes	Relationship with researcher	Rural areas	Rural areas	Living without children	Living without children
38	Male	18	1	Urban areas	Grandparents	Some	Some	Yes	Money reward	Rural areas	Rural areas	Living with children	Living with children
39	Female	17	1	Rural areas	Parents	Some	Very much	No	Relationship with researcher	Rural areas	Rural areas	Not clear	Living with children
40	Female	18	1	Urban areas	Parents	Some	Some	Yes	Interested in research methods	Rural areas	Rural areas	Living without children	Living without children
41	Female	19	1	Rural areas	Grandparents	Some	Some	Yes	Interested in elders	Rural areas	Rural areas	Living without children	Living without children
42	Female	17	1	Rural areas	Parents and grandparents	Some	Some	No	Relationship with researcher	Rural areas	Rural areas	Living without children	Not clear
43	Male	20	3	Urban areas	Grandparents	Frequent	A little	Yes	Interested in research methods	Urban areas	Urban areas	Living with children	Not clear
44	Female	22	3	Urban areas	Parents	Some	Some	Yes	Relationship with researcher	Rural areas	Rural areas	Living without children	Living without children
45	Male	21	3	Urban areas	Parents	Some	Some	Yes	Offer help	Urban areas	Urban areas	Living with children	Living without children
